# Supplementary material for: Tradeoffs Among Predator Control, Moose Harvests, and Trophy Antlers: Principles Pertinent to Managing Alaska’s Wildlife
Source: Animals (Basel). 2026 Feb 3;16(3):472. doi: 10.3390/ani16030472 (PMC12897136; doi:10.3390/ani16030472)
Supplement: Supplementary file 1 [file animals-16-00472-s001.zip]

Archive with 1 entries (1 files):
- animals-4028919-supplementary.pdf
